# Supplementary material for: Evaluation of Artifact Appearance and Burden in Pediatric Brain Tumor MR Imaging with Compressed Sensing in Comparison to Conventional Parallel Imaging Acceleration
Source: J Clin Med. 2023 Sep 3;12(17):5732. doi: 10.3390/jcm12175732 (PMC10489124; doi:10.3390/jcm12175732)
Supplement: Supplementary file 1 [file jcm-12-05732-s001.zip]

Archive with 1 entries (1 files):
- jcm-2566733-supplementary.pdf
